# Supplementary material for: Suppression of Ciliogenesis Alleviates Cellular Senescence via AKT Signaling in Gingival Aging
Source: Aging Cell. 2026 Jul 10;25(7):e70627. doi: 10.1111/acel.70627 (PMC13354758; doi:10.1111/acel.70627)
Supplement: Supplementary file 1 — Appendix S1: acel70627‐sup‐0001‐AppendixS1.zip. [file ACEL-25-e70627-s001.zip]

Archive with 7 entries (6 files):
- Revised acel70627-sup-0001-AppendixS1/
- __MACOSX/._Revised acel70627-sup-0001-AppendixS1
- Revised acel70627-sup-0001-AppendixS1/.DS_Store
- __MACOSX/Revised acel70627-sup-0001-AppendixS1/._.DS_Store
- Revised acel70627-sup-0001-AppendixS1/Raw FCS files.zip
- Revised acel70627-sup-0001-AppendixS1/Supplementary File.docx
- __MACOSX/Revised acel70627-sup-0001-AppendixS1/._Supplementary File.docx
